# Supplementary material for: National Development in the Use of Inhaled Corticosteroid Treatment in Chronic Obstructive Pulmonary Disease: Repeated Cross-Sectional Studies from 1998 to 2018
Source: Biomedicines. 2024 Feb 5;12(2):372. doi: 10.3390/biomedicines12020372 (PMC10886715; doi:10.3390/biomedicines12020372)
Supplement: Supplementary file 1 [file biomedicines-12-00372-s001.zip]

Archive with 1 entries (1 files):
- biomedicines-2849885-supplementary.pdf
